# Supplementary material for: Associations between Taste and Smell Sensitivity, Preference and Quality of Life in Healthy Aging—The NutriAct Family Study Examinations (NFSE) Cohort
Source: Nutrients. 2022 Mar 8;14(6):1141. doi: 10.3390/nu14061141 (PMC8950182; doi:10.3390/nu14061141)
Supplement: Supplementary file 1 [file nutrients-14-01141-s001.zip]

Archive with 1 entries (1 files):
- nutrients-1613502-supplementary.pdf
